# Supplementary material for: Genome-Wide Analysis of Gene Families of Pattern Recognition Receptors in Fig Wasps (Hymenoptera, Chalcidoidea)
Source: Genes (Basel). 2021 Dec 5;12(12):1952. doi: 10.3390/genes12121952 (PMC8702095; doi:10.3390/genes12121952)
Supplement: Supplementary file 1 [file genes-12-01952-s001.zip]

Archive with 7 entries (7 files):
- Figure S1.tif
- Figure S2.tif
- Figure S3.tif
- Figure S4.tif
- Figure S5.tif
- Table S1.pdf
- Table S2.pdf
